# Supplementary material for: Are some individuals generally more behaviorally plastic than others? An experiment with sailfin mollies
Source: PeerJ. 2018 Aug 7;6:e5454. doi: 10.7717/peerj.5454 (PMC6086093; doi:10.7717/peerj.5454)
Supplement: Supplemental Information 1 — The dataset includes the reversal learning scores (i.e. number of trials to reach the learning criterion), personality scores measured alone and with an audience and mating tactic scores (i.e. number of nibbles) measured without and with competitors. [file peerj-06-5454-s001.txt]

###################################################################################################
## Are some individuals generally more behaviourally plastic than others?
###################################################################################################
###################################################################################################
## Neophobia = latencies before approaching the novel object at less than 1 cm (in seconds) 
## Exploration = % of the tank explored / Anxiety = % explored at 5 cm or less from the walls of the tank
###################################################################################################
## 3 NAs are due to a misplacement of recording camera (1 in NeophobiaT2 and 2 in ExplorationT2/AnxietyT2)
## Fish nb 41 has no anxiety scores (NAs in AnxietyT1 / AnxietyT2) --> stayed frozen in the middle of tank (would be considered as the least anxious fish)
## Fish nb 48 has no learning scores (NAs in Learning.Trials and Reversal.Trials) --> was not able to go in both choice compartment before the learning trials
###################################################################################################
###################################################################################################
Fish.Nb	NeophobiaT1	ExplorationT1	AnxietyT1	NeophobiaT2	ExplorationT2	AnxietyT2	NeophobiaT3	ExplorationT3	NeophobiaT4	ExplorationT4	SizeSL	NibblesSocial	NibblesAlone	PlastMating	Learning.trials	Reversal.trials
1	112.2511	60.4063	93.13328152	30.6294	45.6804	93.13362063	163.5844	39.9794	203.935	53.3039	5.8953	4	29	25	8	27
5	101.9891	35.4792	54.26277342	145.6003	29.6539	60.52023091	1200	37.3332	348	48.4595	5.8446	7	23	16	6	27
8	289.5614	7.59594	59.18019406	126.9974	16.8383	81.22578657	163.304	29.8248	149	28.9406	5.9392	20	12	8	20	10
11	202.1951	37.5744	83.04144387	528.3616	39.5478	99.21552783	1200	47.3568	1200	44.9475	5.6979	4	25	21	7	29
12	209.7356	38.1628	97.43991777	108	45.861	98.39720928	1200	35.781	158.3386	60.3781	6.1251	24	24	0	6	12
13	1200	9.91649	100	1200	2.47239	100	400.5637	34.453	503.6418	19.765	6.6654	43	41	2	20	6
15	66.6361	56.3395	79.21877055	252.1098	33.0245	92.3741413	23.559	62.0491	173.3408	56.9188	6.0763	6	21	15	10	17
17	229.1142	43.8123	100	430.134	18.6886	84.4580659	134.3858	53.5475	42	55.933	5.9999	22	26	4	10	18
18	859	21.6404	39.30310346	582.7203	11.5549	28.75568961	1200	18.7664	1085.5226	38.8828	5.4278	24	55	31	9	28
19	654.4729	8.00985	100	276.8234	38.5118	86.95086127	1200	10.0426	1200	34.772	7.1208	21	31	10	6	12
20	100	13.325	100	209.8771	31.3469	76.28157901	1096.0875	23.2434	1200	39.8343	5.9279	7	20	13	8	19
21	205.9851	40.7968	65.37133259	172	40.1607	70.3694265	230.1493	51.0458	427.9304	46.859	5.9581	11	15	4	12	11
22	76	53.1747	79.08688085	95	50.7611	87.09924736	344.5798	50.9184	283	46.69	5.6118	16	33	17	6	27
23	112.2511	31.65	85.9063771	59	26.7621	98.56685471	92.4087	20.0577	82.5952	35.8416	6.7732	15	23	8	18	14
24	683.5525	0.838211	100	362.5087	14.0947	65.73505088	1200	15.2213	518.7279	38.3134	6.5469	16	14	2	16	9
25	553.5443	44.5923	66.83772651	96	57.9964	92.02658852	1200	16.8224	1200	21.6674	5.9175	12	38	26	9	9
27	633.6533	15.5139	54.51330493	95	26.3182	48.80914285	571.2465	30.666	788.5335	40.4209	5.8487	6	39	33	7	16
28	1088	22.0819	71.24701993	361.8541	6.13015	100	1200	37.5052	1200	40.3192	6.2787	26	50	24	20	10
30	568.1631	39.7253	65.10646182	124.9156	59.1677	77.03482545	513.0584	14.2735	184.7327	56.7608	5.2621	0	14	14	6	21
32	50	47.636	66.21361748	62.2099	46.6214	87.57738383	93.7352	37.1923	124.8648	35.1143	6.2246	35	32	3	14	17
33	40	54.2553	79.63401575	86	44.7834	79.13110906	1200	17.513	285.2798	23.2464	5.8699	20	34	14	7	42
36	638.8576	50.2804	97.24588749	68.6494	21.5676	75.67680434	845.4055	41.9908	1200	54.3778	6.0816	24	54	30	20	8
37	1169.312	33.395	43.48113213	178.5101	NA	NA	191.8237	17.0067	133	11.2359	5.6925	2	30	28	6	38
38	128.537	38.205	78.91323369	126.3893	37.0466	85.79627669	21.8501	30.0868	41.2531	41.7679	6.2152	15	8	7	12	13
40	46.6328	51.9287	83.17784386	NA	30.2209	96.76158535	149.4022	15.239	372.2159	39.0243	6.3456	20	19	1	13	12
41	464.2385	7.90882	NA	1200	7.46981	NA	1200	29.9117	1200	18.2582	5.7524	17	19	2	6	30
42	3.6351	59.4279	90.66715595	27.0744	48.0236	97.01370414	126.7969	57.3363	185.1581	56.8324	6.5641	22	23	1	18	14
43	400	31.8667	100	955.8851	NA	NA	657.9651	21.6747	343.0041	48.5973	6.1602	27	51	24	6	16
44	326.0194	14.1179	99.04921097	347.449	33.6233	95.8768825	1200	41.6895	574.6976	53.0614	6.0403	8	19	11	21	10
45	266.1719	38.2797	59.77065149	128.1129	38.2669	71.82249337	1200	21.3704	1200	36.021	6.2803	27	45	18	6	20
46	126	44.7895	73.32188121	156	34.366	84.14541684	1097.1849	35.9102	1200	60.4473	5.7704	7	22	15	6	24
48	1200	10.0463	100	1200	13.1438	100	1200	53.0687	1200	52.6255	6.2337	14	21	7	NA	NA
50	67.1302	17.8529	88.56850624	173.8977	5.80625	100	92.2807	43.9917	1200	62.4458	6.2772	16	37	21	9	15
